# Supplementary material for: Comprehensive Exonic Sequencing of Known Ataxia Genes in Episodic Ataxia
Source: Biomedicines. 2020 May 25;8(5):134. doi: 10.3390/biomedicines8050134 (PMC7277596; doi:10.3390/biomedicines8050134)
Supplement: Supplementary file 1 [file biomedicines-08-00134-s001.zip]

Archive with 6 entries (5 files):
- biomedicines-802193-supplementary-fianl/
- biomedicines-802193-supplementary-fianl/Figure S1.jpg
- biomedicines-802193-supplementary-fianl/Supplementary Table S1.pdf
- biomedicines-802193-supplementary-fianl/Supplementary Table S2.pdf
- biomedicines-802193-supplementary-fianl/Supplementary Table S3.pdf
- biomedicines-802193-supplementary-fianl/Table S4.jpg
